# Supplementary material for: Optimization of Ultrasonic-Enzyme Synergistic Extraction of Proanthocyanidins from Jujube: Purification, Characterization, and Bioactivity Study
Source: Molecules. 2025 Jan 31;30(3):619. doi: 10.3390/molecules30030619 (PMC11820555; doi:10.3390/molecules30030619)
Supplement: Supplementary file 1 [file molecules-30-00619-s001.zip]

Archive with 2 entries (2 files):
- Table S1. The ANOVA table for the regression equation.pdf
- Table S2. Content of components of OPC at different periods of Muzao.pdf
